# Supplementary material for: Preliminary Discovery of Small Molecule Inhibitors of Epidermal Growth Factor Receptor (EGFR) That Bind to the Extracellular Domain
Source: Cancers (Basel). 2022 Jul 27;14(15):3647. doi: 10.3390/cancers14153647 (PMC9367601; doi:10.3390/cancers14153647)
Supplement: Supplementary file 1 [file cancers-14-03647-s001.zip]

Archive with 1 entries (1 files):
- cancers-1801327-supplementary.pdf
